# Supplementary material for: Diverse Mechanisms of Antimicrobial Activities of Lactoferrins, Lactoferricins, and Other Lactoferrin-Derived Peptides
Source: Int J Mol Sci. 2021 Oct 19;22(20):11264. doi: 10.3390/ijms222011264 (PMC8541349; doi:10.3390/ijms222011264)
Supplement: Supplementary file 1 [file ijms-22-11264-s001.zip]

Archive with 1 entries (1 files):
- ijms-1373357-supplementary.pdf
